# Supplementary material for: Type of Milk Feeding and Introduction to Complementary Foods in Relation to Infant Sleep: A Systematic Review
Source: Nutrients. 2021 Nov 16;13(11):4105. doi: 10.3390/nu13114105 (PMC8625541; doi:10.3390/nu13114105)
Supplement: Supplementary file 1 [file nutrients-13-04105-s001.zip]

Archive with 2 entries (2 files):
- table s2.pdf
- tanle s1.pdf
